# Supplementary material for: Novel Polyelectrolytes Obtained by Direct Alkylation and Ion Replacement of a New Aromatic Polyamide Copolymer Bearing Pyridinyl Pendant Groups
Source: Polymers (Basel). 2021 Jun 18;13(12):1993. doi: 10.3390/polym13121993 (PMC8233918; doi:10.3390/polym13121993)
Supplement: Supplementary file 1 [file polymers-13-01993-s001.zip]

Archive with 1 entries (1 files):
- polymers-1261218-supplementary.pdf
